# Supplementary material for: Women’s Lives Matter—The Critical Need for Women to Prioritize Optimal Physical Activity to Reduce COVID-19 Illness Risk and Severity
Source: Int J Environ Res Public Health. 2021 Sep 29;18(19):10271. doi: 10.3390/ijerph181910271 (PMC8507774; doi:10.3390/ijerph181910271)
Supplement: Supplementary file 1 [file ijerph-18-10271-s001.zip]

Archive with 1 entries (1 files):
- ijerph-1348908-supplementary.pdf
